# Supplementary material for: Assessment of pH-Responsive Ionisable Lipid Nanoparticles as Cisplatin Delivery Vehicles for Treating Cisplatin-Resistant Ovarian Cancer
Source: Pharmaceutics. 2026 May 18;18(5):614. doi: 10.3390/pharmaceutics18050614 (PMC13210445; doi:10.3390/pharmaceutics18050614)
Supplement: Supplementary file 1 [file pharmaceutics-18-00614-s001.zip]

Archive with 1 entries (1 files):
- pharmaceutics-4241996-supplementary.pdf
